# Supplementary material for: Revisiting flow augmentation bypass for cerebrovascular atherosclerotic vaso-occlusive disease: Single-surgeon series and review of the literature
Source: PLoS One. 2023 May 19;18(5):e0285982. doi: 10.1371/journal.pone.0285982 (PMC10198506; doi:10.1371/journal.pone.0285982)
Supplement: S1 File — Contains de-identified underlying data used to conduct the study. (XLSX) [file pone.0285982.s001.xlsx]

## Sheet: Data_VOD
Record ID	Age	Sex	Smoking Status	Surgery	Type of Bypass	Did the patient have bilateral bypass surgery at Duke?	Cerebrovascular Dx	VOD	Symptoms	Vascular Territory (choice=ACA)	Vascular Territory (choice=MCA)	Vascular Territory (choice=PCA)	Vascular Territory (choice=Vertebrobasillar)	A1C	Aspirin	Dose of Aspirin (mg)	Dual Antiplatelet	Anticoagulation	Comorbidities (choice=HTN)	Comorbidities (choice=DM)	Comorbidities (choice=HLD)	Comorbidities (choice=Renal Disease)	Comorbidities (choice=Afib)	Pre CT Perfusion	Perfusion	Territory (choice=ACA Oligemia {lat_acao})	Territory (choice=MCA Oligemia{lat_maco})	Territory (choice=PCA Oligemia {lat_pcao})	Territory (choice=ACA Hypremia{lat_mach})	Territory (choice=MCA Hypremia {lat_acah})	Territory (choice=PCA Hypremia {lat_pcah})	ACA oligemia Laterality (choice=Left)	ACA oligemia Laterality (choice=Right)	MAC oligemia Laterality (choice=Left)	MAC oligemia Laterality (choice=Right)	PCA oligemia Laterality (choice=Left)	PCA oligemia Laterality (choice=Right)	MAC hypremia Laterality (choice=Left)	MAC hypremia Laterality (choice=Right)	ACA hypremia Laterality (choice=Left)	ACA hypremia Laterality (choice=Right)	PCA hypremia Laterality (choice=Left)	PCA hypremia Laterality (choice=Right)	Pre Stroke on MRI	Territory (choice=ACA {lat_aca_stroke})	Territory (choice=MCA {lat_mac_stroke})	Territory (choice=PCA {lat_pca_stroke})	Territory (choice=Vertebrobasillar {lat_vt_stroke})	ACA Laterality (choice=Left)
11	52	Male	Never	Left bypass			VOD		Right	Checked	Checked	Unchecked	Unchecked	5.2	Yes	81	Yes	No	Checked	Unchecked	Checked	Unchecked	Unchecked	No		Unchecked	Unchecked	Unchecked	Unchecked	Unchecked	Unchecked	Unchecked	Unchecked	Unchecked	Unchecked	Unchecked	Unchecked	Unchecked	Unchecked	Unchecked	Unchecked	Unchecked	Unchecked	No	Unchecked	Unchecked	Unchecked	Unchecked	Unchecked
15	64	Female	Past	Right bypass			VOD		Left	Unchecked	Checked	Unchecked	Unchecked		Yes	81	No	No	Checked	Unchecked	Checked	Unchecked	Unchecked	No		Unchecked	Unchecked	Unchecked	Unchecked	Unchecked	Unchecked	Unchecked	Unchecked	Unchecked	Unchecked	Unchecked	Unchecked	Unchecked	Unchecked	Unchecked	Unchecked	Unchecked	Unchecked	Yes	Unchecked	Checked	Unchecked	Unchecked	Unchecked
17	72	Male	Past	Right bypass			VOD		Left	Checked	Checked	Unchecked	Unchecked	6.4	Yes	325	Yes	No	Checked	Checked	Unchecked	Unchecked	Unchecked	No		Unchecked	Unchecked	Unchecked	Unchecked	Unchecked	Unchecked	Unchecked	Unchecked	Unchecked	Unchecked	Unchecked	Unchecked	Unchecked	Unchecked	Unchecked	Unchecked	Unchecked	Unchecked	Yes	Checked	Checked	Unchecked	Unchecked	Unchecked
18	53	Female	Past	Left bypass			VOD		Right	Unchecked	Checked	Unchecked	Unchecked		Yes	81	No	No	Checked	Checked	Checked	Checked	Unchecked	No		Unchecked	Unchecked	Unchecked	Unchecked	Unchecked	Unchecked	Unchecked	Unchecked	Unchecked	Unchecked	Unchecked	Unchecked	Unchecked	Unchecked	Unchecked	Unchecked	Unchecked	Unchecked	Yes	Unchecked	Checked	Unchecked	Unchecked	Unchecked
2	56	Female	Never	Left bypass	Single barrel	No	VOD	Anterior circulation	Right	Checked	Unchecked	Unchecked	Unchecked	7.1	Yes	325	Yes	No	Checked	Checked	Unchecked	Unchecked	Unchecked	Yes	Abnormal	Checked	Checked	Unchecked	Unchecked	Unchecked	Unchecked	Checked	Unchecked	Checked	Unchecked	Unchecked	Unchecked	Unchecked	Unchecked	Unchecked	Unchecked	Unchecked	Unchecked		Unchecked	Unchecked	Unchecked	Unchecked	Unchecked
22	62	Male	Past	Left bypass			VOD		Right	Unchecked	Checked	Unchecked	Unchecked		Yes	81	Yes	No	Unchecked	Unchecked	Unchecked	Unchecked	Unchecked	Yes	Abnormal	Checked	Checked	Checked	Unchecked	Unchecked	Unchecked	Checked	Checked	Checked	Checked	Checked	Checked	Unchecked	Unchecked	Unchecked	Unchecked	Unchecked	Unchecked	Yes	Unchecked	Checked	Checked	Unchecked	Unchecked
23	70	Female	Never	Left bypass			VOD		Right	Unchecked	Unchecked	Checked	Unchecked	6.4	Yes	325	Yes	No	Checked	Unchecked	Unchecked	Unchecked	Unchecked	No		Unchecked	Unchecked	Unchecked	Unchecked	Unchecked	Unchecked	Unchecked	Unchecked	Unchecked	Unchecked	Unchecked	Unchecked	Unchecked	Unchecked	Unchecked	Unchecked	Unchecked	Unchecked	No	Unchecked	Unchecked	Unchecked	Unchecked	Unchecked
25	78	Male	Never	Left bypass			VOD		Right	Unchecked	Checked	Unchecked	Unchecked	7.2	Yes	81	Yes	No	Checked	Checked	Unchecked	Unchecked	Unchecked	Yes	Abnormal	Unchecked	Checked	Unchecked	Unchecked	Unchecked	Unchecked	Unchecked	Unchecked	Checked	Unchecked	Unchecked	Unchecked	Unchecked	Unchecked	Unchecked	Unchecked	Unchecked	Unchecked	No	Unchecked	Unchecked	Unchecked	Unchecked	Unchecked
34	66	Male	Current	Right bypass			VOD		Left	Unchecked	Checked	Unchecked	Unchecked	5.5	Yes	81	Yes	No	Checked	Checked	Unchecked	Checked	Unchecked	No		Unchecked	Unchecked	Unchecked	Unchecked	Unchecked	Unchecked	Unchecked	Unchecked	Unchecked	Unchecked	Unchecked	Unchecked	Unchecked	Unchecked	Unchecked	Unchecked	Unchecked	Unchecked	Yes	Unchecked	Checked	Unchecked	Unchecked	Unchecked
35	73	Male	Past	Right bypass			VOD		Left	Unchecked	Unchecked	Checked	Unchecked	5.9	Yes	81	No	No	Checked	Unchecked	Checked	Unchecked	Checked	No		Unchecked	Unchecked	Unchecked	Unchecked	Unchecked	Unchecked	Unchecked	Unchecked	Unchecked	Unchecked	Unchecked	Unchecked	Unchecked	Unchecked	Unchecked	Unchecked	Unchecked	Unchecked	Yes	Unchecked	Checked	Unchecked	Unchecked	Unchecked
57	56	Female	Past	Left bypass	Double barrel	No	VOD	Anterior circulation	Right	Checked	Checked	Unchecked	Unchecked		Yes	81	Yes	No	Checked	Unchecked	Checked	Unchecked	Unchecked	Yes	Abnormal	Checked	Checked	Unchecked	Unchecked	Unchecked	Unchecked	Checked	Unchecked	Checked	Unchecked	Unchecked	Unchecked	Unchecked	Unchecked	Unchecked	Unchecked	Unchecked	Unchecked	No	Unchecked	Unchecked	Unchecked	Unchecked	Unchecked
59	71	Male	Past	Right bypass			VOD	Anterior circulation	Left	Unchecked	Checked	Checked	Unchecked	5.9	Yes	81	Yes	Yes	Unchecked	Unchecked	Unchecked	Unchecked	Unchecked	Yes	Abnormal	Unchecked	Checked	Checked	Unchecked	Unchecked	Unchecked	Unchecked	Unchecked	Unchecked	Checked	Unchecked	Checked	Unchecked	Unchecked	Unchecked	Unchecked	Unchecked	Unchecked	No	Unchecked	Unchecked	Unchecked	Unchecked	Unchecked
60	68	Female	Never	Left bypass			VOD	Anterior circulation	Right	Unchecked	Checked	Unchecked	Unchecked		Yes	81	Yes	Yes	Unchecked	Unchecked	Checked	Unchecked	Unchecked	No		Unchecked	Unchecked	Unchecked	Unchecked	Unchecked	Unchecked	Unchecked	Unchecked	Unchecked	Unchecked	Unchecked	Unchecked	Unchecked	Unchecked	Unchecked	Unchecked	Unchecked	Unchecked	Yes	Unchecked	Checked	Unchecked	Unchecked	Unchecked
61	51	Male	Past	Left bypass			VOD	Anterior circulation	Right	Unchecked	Checked	Unchecked	Unchecked		Yes	325	Yes	Yes	Checked	Checked	Unchecked	Checked	Unchecked	No		Unchecked	Unchecked	Unchecked	Unchecked	Unchecked	Unchecked	Unchecked	Unchecked	Unchecked	Unchecked	Unchecked	Unchecked	Unchecked	Unchecked	Unchecked	Unchecked	Unchecked	Unchecked	No	Unchecked	Unchecked	Unchecked	Unchecked	Unchecked
62	50	Male	Current	Left bypass			VOD	Anterior circulation	Right	Unchecked	Checked	Unchecked	Unchecked		Yes	325	No	Yes	Checked	Unchecked	Checked	Unchecked	Unchecked	No		Unchecked	Unchecked	Unchecked	Unchecked	Unchecked	Unchecked	Unchecked	Unchecked	Unchecked	Unchecked	Unchecked	Unchecked	Unchecked	Unchecked	Unchecked	Unchecked	Unchecked	Unchecked	No	Unchecked	Unchecked	Unchecked	Unchecked	Unchecked
68	64	Male	Current	Right bypass			VOD		Left	Unchecked	Checked	Unchecked	Unchecked	5.6	Yes	325	Yes	Yes	Checked	Unchecked	Checked	Unchecked	Unchecked	No		Unchecked	Unchecked	Unchecked	Unchecked	Unchecked	Unchecked	Unchecked	Unchecked	Unchecked	Unchecked	Unchecked	Unchecked	Unchecked	Unchecked	Unchecked	Unchecked	Unchecked	Unchecked	No	Unchecked	Unchecked	Unchecked	Unchecked	Unchecked
73	70	Female	Current	Right bypass		No	VOD	Anterior circulation	Left	Checked	Checked	Unchecked	Unchecked	5.7	Yes	81	Yes	Yes	Checked	Unchecked	Unchecked	Unchecked	Unchecked	Yes	Abnormal	Checked	Checked	Unchecked	Unchecked	Unchecked	Unchecked	Unchecked	Checked	Unchecked	Checked	Unchecked	Unchecked	Unchecked	Unchecked	Unchecked	Unchecked	Unchecked	Unchecked		Unchecked	Unchecked	Unchecked	Unchecked	Unchecked
75	47	Female	Never	Left bypass		No	VOD	Anterior circulation	Right	Unchecked	Checked	Unchecked	Unchecked		Yes	325	No	No	Checked	Checked	Checked	Checked	Unchecked	Yes	Abnormal	Unchecked	Checked	Unchecked	Unchecked	Unchecked	Unchecked	Unchecked	Unchecked	Checked	Unchecked	Unchecked	Unchecked	Unchecked	Unchecked	Unchecked	Unchecked	Unchecked	Unchecked	No	Unchecked	Unchecked	Unchecked	Unchecked	Unchecked
76	70	Female	Never	Right bypass		No	VOD	Anterior circulation	Left	Unchecked	Checked	Checked	Unchecked	6.4	Yes	325	No	No	Checked	Checked	Unchecked	Checked	Unchecked	No		Unchecked	Unchecked	Unchecked	Unchecked	Unchecked	Unchecked	Unchecked	Unchecked	Unchecked	Unchecked	Unchecked	Unchecked	Unchecked	Unchecked	Unchecked	Unchecked	Unchecked	Unchecked	No	Unchecked	Unchecked	Unchecked	Unchecked	Unchecked
8	45	Female	Past	Left bypass			VOD		Right	Checked	Checked	Unchecked	Unchecked	5.5	Yes	81	Yes	No	Checked	Unchecked	Checked	Unchecked	Unchecked	Yes	Abnormal	Checked	Checked	Unchecked	Unchecked	Unchecked	Unchecked	Checked	Unchecked	Checked	Unchecked	Unchecked	Unchecked	Unchecked	Unchecked	Unchecked	Unchecked	Unchecked	Unchecked	Yes	Unchecked	Checked	Unchecked	Unchecked	Unchecked
[truncated: 60 more columns]
